# Supplementary material for: Comparative Efficacy of Ribosome-Inactivating Protein-Containing Immunotoxins in 2D and 3D Models of Sarcoma
Source: Toxins (Basel). 2025 Jun 18;17(6):308. doi: 10.3390/toxins17060308 (PMC12197652; doi:10.3390/toxins17060308)
Supplement: Supplementary file 1 [file toxins-17-00308-s001.zip]

Archive with 1 entries (1 files):
- toxins-3656371-supplementary.pdf
